# Supplementary material for: Synthesis of Novel C/D Ring Modified Bile Acids
Source: Molecules. 2022 Apr 6;27(7):2364. doi: 10.3390/molecules27072364 (PMC9000252; doi:10.3390/molecules27072364)
Supplement: Supplementary file 1 [file molecules-27-02364-s001.zip]

Archive with 1 entries (1 files):
- molecules-1635277-supplementary.pdf
